# Supplementary material for: An XROMM Study of Food Transport and Swallowing in Channel Catfish
Source: Integr Org Biol. 2020 Jun 19;2(1):obaa018. doi: 10.1093/iob/obaa018 (PMC7750989; doi:10.1093/iob/obaa018)
Supplement: obaa018_Supplementary_Data [file obaa018_supplementary_data.zip]

Archive with 5 entries (5 files):
- cross-correlation_results_by_individual.csv
- Kinematic_data.zip
- S1_swallowing_graphs.eps
- Supp_video_01_Cat01Trial01_XROMM.mp4
- Supp_video_02_xray_pharyngeal_jaws.mp4
