# Supplementary material for: An XROMM Study of Food Transport and Swallowing in Channel Catfish
Source: Integr Org Biol. 2020 Jun 19;2(1):obaa018. doi: 10.1093/iob/obaa018 (PMC7750989; doi:10.1093/iob/obaa018)
Supplement: obaa018_Supplementary_Data [file obaa018_supplementary_data.zip › cross-correlation_results_by_individual.csv]

R	Lag (ms, food rel. to bone)	Motion	Individual	Phase
0.638	0	Neurocranium.SuspensoriumL.1	Cat01	capture
0.577	0	PostTemporalL.PectoralGirdleL.1	Cat01	capture
0.634	0	SuspensoriumL.HyoidL.1	Cat01	capture
0.385	10	SuspensoriumL.LowerJawL.1	Cat01	capture
0.507	-43.3333333333333	SuspensoriumL.OperculumL.1	Cat01	capture
0.414	46.6666666666667	hypaxial	Cat01	capture
0.537	0	Neurocranium.SuspensoriumL.1	Cat02	capture
0.479	0	PostTemporalL.PectoralGirdleL.1	Cat02	capture
0.488	0	SuspensoriumL.HyoidL.1	Cat02	capture
-0.437	63.3333333333333	SuspensoriumL.LowerJawL.1	Cat02	capture
0.611	63.3333333333333	SuspensoriumL.OperculumL.1	Cat02	capture
-0.498	0	hypaxial	Cat02	capture
0.621	-6.66666666666667	Neurocranium.SuspensoriumL.1	Cat05	capture
0.748	-6.66666666666667	PostTemporalL.PectoralGirdleL.1	Cat05	capture
0.779	-3.33333333333333	SuspensoriumL.HyoidL.1	Cat05	capture
0.453	3.33333333333333	SuspensoriumL.LowerJawL.1	Cat05	capture
-0.528	-40	SuspensoriumL.OperculumL.1	Cat05	capture
-0.713	-3.33333333333333	hypaxial	Cat05	capture
0.224	-3.33333333333333	Neurocranium.SuspensoriumL.1	Cat01	handling
-0.09	56.6666666666667	PostTemporalL.PectoralGirdleL.1	Cat01	handling
0.141	-13.3333333333333	SuspensoriumL.HyoidL.1	Cat01	handling
-0.102	0	SuspensoriumL.LowerJawL.1	Cat01	handling
0.228	-3.33333333333333	SuspensoriumL.OperculumL.1	Cat01	handling
0.126	6.66666666666667	hypaxial	Cat01	handling
0.222	0	Neurocranium.SuspensoriumL.1	Cat02	handling
0.189	0	PostTemporalL.PectoralGirdleL.1	Cat02	handling
0.217	0	SuspensoriumL.HyoidL.1	Cat02	handling
0.13	33.3333333333333	SuspensoriumL.LowerJawL.1	Cat02	handling
0.247	-26.6666666666667	SuspensoriumL.OperculumL.1	Cat02	handling
-0.189	16.6666666666667	hypaxial	Cat02	handling
0.275	0	Neurocranium.SuspensoriumL.1	Cat05	handling
-0.279	-13.3333333333333	PostTemporalL.PectoralGirdleL.1	Cat05	handling
-0.245	-20	SuspensoriumL.HyoidL.1	Cat05	handling
-0.316	-6.66666666666667	SuspensoriumL.LowerJawL.1	Cat05	handling
0.285	-10	SuspensoriumL.OperculumL.1	Cat05	handling
0.268	30	hypaxial	Cat05	handling
0.442	70	Neurocranium.SuspensoriumL.1	Cat01	swallowing
0.444	33.3333333333333	PostTemporalL.PectoralGirdleL.1	Cat01	swallowing
0.529	26.6666666666667	SuspensoriumL.HyoidL.1	Cat01	swallowing
0.477	36.6666666666667	SuspensoriumL.LowerJawL.1	Cat01	swallowing
0.405	-13.3333333333333	SuspensoriumL.OperculumL.1	Cat01	swallowing
-0.57	90	hypaxial	Cat01	swallowing
0.438	56.6666666666667	Neurocranium.SuspensoriumL.1	Cat02	swallowing
0.485	10	PostTemporalL.PectoralGirdleL.1	Cat02	swallowing
0.533	23.3333333333333	SuspensoriumL.HyoidL.1	Cat02	swallowing
0.392	50	SuspensoriumL.LowerJawL.1	Cat02	swallowing
0.283	3.33333333333333	SuspensoriumL.OperculumL.1	Cat02	swallowing
-0.296	43.3333333333333	hypaxial	Cat02	swallowing
0.336	63.3333333333333	Neurocranium.SuspensoriumL.1	Cat05	swallowing
0.529	33.3333333333333	PostTemporalL.PectoralGirdleL.1	Cat05	swallowing
0.529	26.6666666666667	SuspensoriumL.HyoidL.1	Cat05	swallowing
0.38	90	SuspensoriumL.LowerJawL.1	Cat05	swallowing
0.299	20	SuspensoriumL.OperculumL.1	Cat05	swallowing
-0.365	33.3333333333333	hypaxial	Cat05	swallowing
